# Supplementary material for: Development and Optimization of Indirect ELISAs for the Detection of Anti-Capripoxvirus Antibodies in Cattle, Sheep, and Goat Sera
Source: Microorganisms. 2022 Sep 30;10(10):1956. doi: 10.3390/microorganisms10101956 (PMC9608586; doi:10.3390/microorganisms10101956)
Supplement: Supplementary file 1 [file microorganisms-10-01956-s001.zip]

Archive with 1 entries (1 files):
- microorganisms-1871040-supplementary.pdf
